# Supplementary material for: Identification of Transcription Factors of GmHPL Involved in Modulating Pathogen Stresses in Soybean
Source: Plants (Basel). 2025 Dec 24;15(1):54. doi: 10.3390/plants15010054 (PMC12787735; doi:10.3390/plants15010054)
Supplement: Supplementary file 1 [file plants-15-00054-s001.zip]

Archive with 1 entries (1 files):
- plants-4028947-supplementary.pdf
